# Supplementary material for: Brown adipose tissue monocytes support tissue expansion
Source: Nat Commun. 2021 Sep 6;12:5255. doi: 10.1038/s41467-021-25616-1 (PMC8421389; doi:10.1038/s41467-021-25616-1)
Supplement: Supplementary file 4 — Source Data [file 41467_2021_25616_MOESM4_ESM.xlsx]

## Sheet: Description
Title
Brown adipose tissue monocytes support tissue expansion.
Authors
Alexandre Gallerand1£, Marion I. Stunault1£, Johanna Merlin1, Hannah P. Luehmann2, Deborah H. Sultan2, Maria M. Firulyova3, Virginie Magnone4, Narges Khedher1, Antoine Jalil5, Bastien Dolfi1, Alexia Castiglione1, Adelie Dumont1, Marion Ayrault1, Nathalie Vaillant1, Jérôme Gilleron1, Pascal Barbry4, David Dombrowicz6, Matthias Mack7, David Masson5, Thomas Bertero4, Burkhard Becher8, Jesse W. Willi…
Affiliations
1 Université Côte d’Azur, INSERM, C3M, Nice, France.
2 Department of Radiology, Washington University School of Medicine, Saint Louis, Missouri 63110 United States.
3 Computer Technologies Department, ITMO University, Saint Petersburg, Russia.
4 Université Côte d'Azur, CNRS, IPMC, Valbonne, France.
5 Université Bourgogne Franche-Comté, LNC UMR1231, F-21000 Dijon, France.
6 Univ.Lille, Inserm, CHU Lille, Institut Pasteur de Lille, U1011-EGID, 59000 Lille, France.
7 Department of Internal Medicine - Nephrology, University Hospital Regensburg, Regensburg, Germany.
8 Institute of Experimental Immunology, University of Zürich, Switzerland.
9 Department of Integrative Biology and Physiology, Center for Immunology, University of Minnesota Medical School, Minneapolis, MN, USA.
£Equal contribution
*Corresponding author
Correspondence to:
Stoyan.ivanov@unice.fr
Summary :
The diversity and functions of brown adipose tissue immune cells remain to be fully established. We found that healthy brown adipose tissue contains multiple macrophage and monocyte subsets and that monocytes contribute to brown adipose tissue expansion.

## Sheet: Figure 1
	Panel F
	Left Panel : Number of Tomato+ CD64+ CD11b+ cells (x10^4)					Right Panel : Number of Tomato+ Macrophages (x10^4)
	CCR2+/-	CCR2-/-				CCR2+/-	CCR2-/-
	1.3447	0.020099				0.700186	0.012061
	0.33579	0.007364				0.291678	0.007923
	0.10659	0.15085				0.059176	0.051532
	1.2797	0.031462				1.10174	0.026202
	0.26993	0.034844				0.179643	0.032121
	2.7533	0.003068				0.283354	0.00308
	0.3155	0.058161				0.217157	0.048432
	3.7976					2.35496
	0.47145					0.327626
	0.21322					0.201084
	0.109152					0.105047
	0.409288					0.376478
	Panel G
	Number of BAT Macrophages (x10^4)
	CCR2+/-	CCR2-/-
	0.939847	0.142734
	0.390466	0.021494
	0.080929	0.130959
	1.88332	2.40051
	0.295952	1.98497
	0.378815	1.48709
	0.259447	0.35001
	2.95108	2.00485
	0.53718	0.495217
	0.144558
	0.107363
	0.300311
	0.70309
	3.07291
	0.632812
	0.936984
	1.00663
	2.16809

## Sheet: Figure 2
	Panel A									Panel I									Panel J
	Left Panel : Brown adipose tissue weight (mg)				Right Panel : Epididymal adipose tissue weight (mg)					Left Panel : Number of BAT monocytes (x10^3				Right Panel : Number of BAT macrophages (x10^4)					Left Panel : MHCII MFI on BAT Monocytes				Right Panel : CD11c MFI on BAT Monocytes
		108	183			132	70				Ctrl	AdipoΔ/Δ			Ctrl	AdipoΔ/Δ				Ctrl	AdipoΔ/Δ			Ctrl	AdipoΔ/Δ
		56	194			95	70				0.43599	0.75866			1.913	0.93845				120.478	137.136			44.8727	43.4901
		69	193			82	132				0.36949	0.99996			0.24532	0.96854				78.5047	213.744			31.6435	38.9023
		80	205			225	145				0.65925	0.25353			0.30645	0.36502				101.017	221.413			223.484	71.3627
		90	240			170	169				0.1339	0.21496			1.1009	0.35489				104.006	218.692			95.4732	41.5418
		58	230			131	223				0.44598	0.48921			0.31265	0.86469				127.365	174.986			94.1015	48.9264
		66	210			181	183				0.37182	1.1661			0.49886	0.37661				73.0579	124.387			117.147	93.0041
		185	265			252	158				0.59108	0.70881			0.41907	0.58528				95.5711	117.394			93.2785	115.226
		83	247			183	188				0.30418	2.0373			0.59931	0.76491				101.898	94.505			90.6266	106.996
		106	306			198	248				0.31295	1.0762			1.8303	0.61531				98.5765	104.162			89.6241	130.041
		78	365			181	280				0.62516	0.18524			0.32854	2.0089				95.9668	150.059			155.79	126.917
		100	365			405	386				0.42808	0.51069			0.5282	1.7384				103.559	150.534			63.9599	95.6391
		100	274			405	158				0.15498	0.28672			1.4807	2.176					162.278				163.409
		34	190.5			51.5	488					0.10072			0.63915	0.57413					201.186				159.198
			126				371					2.6608			0.3449	5.7622
			106.5				358					3.0948				7.0413
			162				522					1.5544				6.7297
			123				145					0.86536				2.8016
												0.78935				7.8003
	Panel K													Panel L
	Left Panel : CD206 MFI on BAT Macrophages				Middle Panel : CD301 MFI on BAT Macrophages				Right Panel : CD11c MFI on BAT Macrophages					Proportions of Ki67+ BAT macrophages
		Ctrl	AdipoΔ/Δ			Ctrl	AdipoΔ/Δ			Ctrl	AdipoΔ/Δ				Ctrl	AdipoΔ/Δ
		95.8131	80.2688			98.1743	65.3481			119.717	109.503				13.9	21.7
		99.1292	46.2406			104.508	36.3659			64.0789	85.3038				25.4	6.71
		105.058	50.1812			97.3175	45.4412			116.204	75.3367				14	32.4
		67.4118	49.4441			80.6372	41.0173			66.6069	80.0733				22.4	13.5
		144.442	60.6889			112.782	36.4474			128.601	89.7149				11.7	12.9
		123.893	35.9801			137.844	42.5469			132.45	120.497
		64.2536	63.3667			68.737	56.8841			72.3419	117.162
		84.6056	84.1613			85.0248	83.8517			98.2691	112.424
		111.698	112.591			101.475	102.238			124.373	125.531
		86.2058	59.2731			82.7355	52.1328			94.5093	158.691
		117.491	57.2135			130.765	46.9417			82.8489	94.7578
			81.4538				64.5851				143.288
			114.54				107.743				207.586

## Sheet: Figure 3
		Panel B							Panel C
		% ID/gram							% ID/gram
		Cre+TAM+_day 2	Cre+TAM-_day 2	Cre-TAM+_day 2	Cre+TAM+_day 16	Cre+TAM-_day 16	Cre-TAM+_day 16			Cre+TAM+				Cre+TAM-				Cre-TAM+
		0.887168	0.85504	0.614548	1.45446	0.741763	0.674556		blood	0.6121	0.6076	0.5538	0.6706	0.6369	0.874	0.7763	0.7857	0.8287	0.8853	1.1647	0.8667
		1.12538	0.914263	0.91049	1.27232	0.875399	0.746564		lung	0.7882	0.5845	0.757	0.7437	0.6927	0.8437	0.8314	0.7913	0.8397	0.8778	1.1702	0.926
		0.958428	0.67948	0.835991	1.6368	0.667773	0.82237		liver	2.1088	1.7669	1.4646	2.1198	2.0107	2.2061	2.6882	2.1797	1.8913	1.8733	2.1734	2.0807
		0.950089	0.91329	0.637535	1.40507	0.854258	0.892261		spleen	0.5134	0.3807	0.4441	0.3752	0.3329	0.4826	0.4495	0.506	0.4688	0.4521	0.7131	0.4941
		0.764898			1.6316				kidney	14.7799	6.8982	8.1354	5.4273	10.1419	15.3372	8.7354	15.9057	7.3469	12.1223	23.1978	12.3182
		0.871125			1.29452				muscle	0.4931	0.5787	0.4516	0.5654	0.4469	0.6676	0.407	0.5785	0.7652	0.9957	0.7063	0.6618
									fat	0.5296	0.804	0.4617	0.5597	0.411	0.5222	0.2565	0.5164	0.4168	0.5471	0.5231	0.4949
									heart	0.4975	0.352	0.4669	0.3916	0.4081	0.53	0.4665	0.4831	0.4245	0.4896	0.6028	0.4809
									brain	0.0734	0.063	0.0579	0.0579	0.0666	0.072	0.0794	0.0728	0.0511	0.0597	0.0814	0.0801
									bone	0.3506	0.2051	0.215	0.2691	0.2336	0.1908	0.2441	0.2667	0.2119	0.3112	0.3247	0.2894
									marrow	0.6371	0.5753	0.532	0.5045	0.466	0.5901	0.5268	0.5346	0.7225	1.0056	1.0558	0.7499
									pancreas	0.6736	0.6267	0.5423	0.6092	0.5652	0.6961	0.5724	0.7029	0.6436	0.6858	0.9264	0.6574
									stomach	0.9487	0.2354	0.4893	0.3334	0.7519	0.8639	0.6861	0.6582	0.9401	1.4501	2.2147	0.8055
									intestines	1.258	0.7804	0.8403	0.9294	1.0217	1.2653	1.1935	1.1637	1.0034	1.6383	1.3554	1.1412
									brown fat	1.2799	1.1788	1.2258	1.096	0.7911	0.7667	0.7542	0.8486	0.6349	0.6275	0.8662	0.8959
	Panel D					Panel E									Panel F
	Number of blood monocytes (10^5/mL)					Left Panel : Frequency of blood Ly6C high monocytes				Right Panel : Frequency of blood Ly6C low monocytes					Left Panel : Serum CXCL12 levels				Right Panel : Serum CCL2 levels
		Ctrl	AdipoΔ/Δ				Ctrl	AdipoΔ/Δ			Ctrl	AdipoΔ/Δ				Ctrl	AdipoΔ/Δ			Ctrl	AdipoΔ/Δ
		4.149	1.533				77.7	57			22	42.2				413.204	339.49			78.379	102.926
		3.777	0.096				88.9	51.2			10.7	47.2				331.075	340.147			60.2802	131.927
		0.364	0.232				64	59.7			34.2	38.6				366.896	352.288			82.3569	40.0508
		0.568	0.063				32.1	39.1			66	60				346.186	354.433			45.9553	71.4772
		0.053	0.045				40.6	51.5			57.4	44.9				379.798	315.581			39.3255	52.4265
		1.101	0.197				83.2	25.7			16.4	72.4				371.083	421.539			34.033	90.868
		2.446	1.256				32	68.5			67.8	31				369.248	414.659			50.3525	42.6007
		0.364	1.949				52.7	77.5			46.5	21.6				403.65	476.124			45.6493	106.022
		0.842	1.858				58.8	66.6			40.2	33				375.67	433.465			101.433	133.069
		8.802	0.22				44.2	59.6			55.4	39.4				383.926	392.642			278.073	76.7382
		8.545	1.041				71.3	68.2			27.9	31.4				331.635	462.363			81.8031	81.1944
		7.692	1.449				25.5	67.5			74.2	31.7				389.889	426.585			91.8495
		2.245					59.6	70.3			39.5	28.9				307.783	316.498
								66.5				32.1				330.718
	Panel G									Panel H
	Left Panel : BAT CCL2 expression				Right Panel : BAT TNFa expression					Left Panel : BAT CCL2 levels				Right Panel : BAT TNFa levels
		1.24	1.66			1.66	3.15				Ctrl	AdipoΔ/Δ			Ctrl	AdipoΔ/Δ
		1.1	4.1			0.96	2.65				24.298	94.3132			84.5318	29.5775
		0.73	4.8			0.62	1.98				11.1403	104.264			27.7772	39.5653
		1	3.8			1	1.01				19.0961	93.2706			48.61	32.2352
			6.6				1.72				16.7388	45.3433			26.6198	54.6113
			12				1.2				15.0956	56.903			29.106	48.1385
			2.1				4.3				16.1722	59.1583			36.0932	30.9064
			7.5				2.2				13.1689	99.5717			26.4912	40.1226
			2.7				5				16.2175				86.8037
							0.6

## Sheet: Figure 4
	Panel B					Panel C									Panel D
	Number of BAT monocytes (x10^3)					Left Panel : Macrophages (% among BAT CD45+ cells)				Right Panel : Number of BAT macrophages (x10^4)					BAT weight (mg)
		AdipoΔ/Δ + Veh	AdipoΔ/Δ + MC-21				AdipoΔ/Δ + Veh	AdipoΔ/Δ + MC-21			AdipoΔ/Δ + Veh	AdipoΔ/Δ + MC-21			Ctrl + Veh	Ctrl + MC-21	AdipoΔ/Δ + Veh	AdipoΔ/Δ + MC-21
		5.03324	0.099705				34.7	16.4			3.90761	1.55446			110	130	290	186
		1.04767	0.228136				23.7	22.2			4.80514	5.03541			69	92	306	140
		5.39178	0.300458				24.6	21.7			0.563575	5.3811			90	130	240	78
		6.92691	0.227002				33.6	14.2			9.87828	0.658086			105	55	212	186
		5.26758	0.294192				29.3	24.2			2.09824	3.03875			54	67	195	175
		1.15236	0.110476				39.8	26.7			2.05406	0.746916			64		226	168
		2.01249	0.277094				18.6	15.4			1.18644	0.199214					262	112
		2.06607	0.229413				21.5	15.9			0.356659	0.166072					156	190
		0.776	0.162				21.2	14.1			0.474405	0.389837					210	259
		0.316	0.326				27.8	18.7			1.11449	0.425911					286	220
		0.44	0.308				34.9	8.3			6.192	0.514					397	199
		0.702	0.08				35.6	15.7			2.204	1.264					310	240
		0.328					18.4	17.8			4.232	2.838					319	178
		0.344					19.3				2.292	6.968					325
		0.352					29				1.248						390
		0.34					34.4				2.348						204
							26.4				1.218						209
							43.5				1.638						225
	Panel E
	Multilocular areas per field (x10^4 um^2)
		AdipoΔ/Δ + Veh	AdipoΔ/Δ + MC-21
		0.700572	1.79174
		0.764747	1.84075
		1.64431	2.53863
		1.99031	1.48373
		0.979122	1.90105
		0.506863	1.25397
		0.916396	1.16473
		0.863906	1.63668
		1.11377	1.50623
		1.15881	1.17945
		0.30425	2.7843
		1.01452	1.95255
		0.428646	0.20579
		0.2303	0.0768785
		0.530782
		0.744903
		1.08252

## Sheet: Figure 5
	Panel A									Panel D				Panel E
	Left Panel : MEF Cell area (x10^3 um^2)				Right Panel : MEF protrusions per cell					Force magnitude / Area (Pa)				Force magnitude / Area (Pa)
	MEFs	MEFs + Monos	MEFs + Monos Transwell		MEFs	MEFs WT Monos	MEFs WT Monos Transwell			MEFs	MEFs + Monos	MEFs + Monos Transwell		Isot	a-Pdpn
	0.425698	1.59254	1.00002		3	5	5			325.344	1660.12	1126.18		310	205
	0.522735	1.84497	0.835482		5	5	4			307.424	1648.94	1126.15		319	264
	0.375983	1.32899	1.89583		4	3	4			384.26	870.332	1154.72		325	198
	0.691122	0.585139	0.613949		5	5	4			312.731	787.857	1125.61		390	175
	0.635374	0.553521	0.575883		5	4	3			312.354	838.662	1155.36		201	218
	0.452011	0.505262	0.62955		6	5	2			314.518	1158.1	1096.59		215	277
	0.95925	1.13471	0.682177		5	5	4			314.707	925.083	1110.02		275	202
	1.28916	0.545617	0.559034		7	4	5			283.686	914.423	1094.44		220	215
	1.82437	0.910159	0.646295		8	6	5			354.292	914.423	1154.8		240
	0.805528	0.997212	1.62728		4	5	6			404.632	982.378			256
	0.303282	0.988059	0.869908		2	4	5
	0.244103	0.716291	0.498814		2	5	3
	0.390023	2.03779	0.715771		5	6	4
	1.30393	0.475101	0.888837		5	4	7
	0.343429	0.378479	0.620709		5	7	6
	0.424554	0.424137	0.667616		4	5	5
	1.13991	0.549049	1.58599		5	5	5
	0.984419	0.815617	1.00252		3	5	5
	1.43612	1.34366	0.360382		6	6	5
	0.458148	1.04953	1.04017		4	5	6
	0.452323	0.665744	1.67096		3	5	7
	0.705266	0.675209	0.688937		3	5	3
	0.333548	0.381287	1.4772		3	4	7
	0.837666	1.11879	1.02353		2	6	5
	0.689353	1.34272	1.43945		3	4	5
	0.391584	0.575987	2.16884		2	5	9
	1.32941	0.575987	0.955505		5	4	6
	0.920871	0.936056	0.477389		3	5	4
	0.313995	1.33201	0.743645		2	6	5
	0.43745	0.871572	0.317531		2	7	2
	0.864812	1.08406	0.413945		4	6	4
	0.537712	1.08458	0.502142		2	7	3
	0.442443	0.723571	0.7347		3	7	3
	0.593564	1.02467	0.467092		3	6	4
	0.387423	0.913279	0.947289		3	5	4
	0.50027	0.554873	1.002		3	6	3
	0.328036	0.374214	0.945937		3	5	4
	0.618525	2.09697	0.83881		4	7	4
	0.281753	0.442235	0.731164		2	6	5
	0.484773	0.906414	0.649519		3	4	5
	0.343741	0.876461	0.573906		2	5	2
	0.571514	0.480405	1.07594		3	6	4
	0.415297	0.973082	1.16591		4	6	6
	0.33022	1.14625	1.47814		3	6	6
	0.487477	1.23601	1.04453		5	5	6
	0.311291	1.84445	0.790135		3	4	2
	0.600324	1.0566	1.2123		4	6	5
	0.754981	0.379519	1.3525		4	5	5
	0.425802	0.424554	0.963514		2	6	4
	1.20158	0.874901	0.445979		6	3	2
	0.305674	1.25203	0.550297		3	6	3
	0.201044	1.03195	1.01583		3	4	4
	1.53378	1.59535	0.807609		6	7	2
	0.934704	0.772662	0.532616		4	6	3
	0.486853	0.482589	0.356845		4	5	2
	1.05795	0.375567	3.01098		3	5	6
	0.602924	1.98756	0.676561		4	5	4
	0.69601	1.50341	0.377959		4	3	3
	0.430898	0.377335	0.666264		4	2	4
	1.49332	0.450347	0.612597		4	3	2
	1.15072	1.24745	0.409681		4	5	2
	0.662	1.45692	1.20377		4	3	4
	0.693722	0.480509	0.828202		4	2	5
	0.408745	0.178579	1.1137		4	3	5
	0.301098		1.45338		2		5
	0.431106		1.98382		3		5
	0.651079		1.26451		4		5
	0.450243		0.760182		2		2
	0.280193		0.517015		2		5
	0.516287		0.974851		5		5
	0.441195		0.848379		2		5
	0.312643		0.877501		2		7
	0.679473		0.799808		2		3
	1.0981		1.01978		2		5
	1.5369		2.16125		4		5
	0.413113		1.93171		3		7
	0.915775		1.22478		3		4
	1.06804		2.05163		4		7
	0.845259		3.83003		4		8
	1.35385		1.69374		7		5
	0.611037		0.370158		2		2
	1.22259		1.42062		4		5
	1.13658		1.81543		4		5
	1.09955		1.22759		5		4
	0.441403		1.44725		3		6
	1.01968		0.682697		5		2
	0.960082		1.44298		5		7
	0.693514		1.1008		3		3
	0.279153		0.306194		2		2
	0.701834		0.310147		4		2
	0.868972		0.282169		4		2
	0.997316		0.296522		2		2
	0.343325		0.622373		5		5
	1.94003		2.60692		4		6
	0.73782		1.87492		4		5
	1.60752		1.86462		5		4
	0.506094		0.698194		4		4
	0.451179		0.530328		4		3
	0.961954		1.26836		3		3
	0.719099		0.920247		4		4
	0.566106		1.79744		4		4
			1.0124				4
			1.17371				5

## Sheet: Figure S1
	Panel D	Only samples 1, 2, 3, 4 are shown in Fig S1D. The blot was cropped since we failed to detect the loading control in sample 6 (between 2 and 3).
	Sample n°
	1	Ctrl
	2	Ctrl
	6	Ctrl
	3	Cre +
	4	Cre +
	5	Cre +
	7	Cre +
	8	Cre +
	Panel E			Panel F
	Glycerol (g/L)			Left Panel : Myristic acid (fold over control)				Middle Panel : Palmitic acid (fold over control)				Right Panel : α-Linolenic acid (fold over control)
	Ctrl	AdipoΔ/Δ			Ctrl	AdipoΔ/Δ			Ctrl	AdipoΔ/Δ			Ctrl	AdipoΔ/Δ
	0.2276	0.2918			0.557786	0.462071			0.761521	0.735615			0.651009	0.773477
	0.2572	0.2786			1.25898	0.396334			1.06691	0.726518			0.965414	0.717329
	0.2808	0.1694			1.18323	0.460567			1.17157	0.707662			1.38358	0.896491
	0.2556	0.2638			0.978024	0.35774			0.891351	0.672396			1.12158	0.798713
	0.2912	0.1886			1.12318	0.301286			0.980499	0.541887			1.08842	0.530353
	0.3181	0.2759			0.804248	0.550595			0.848564	1.05484			0.768126	0.840271
	0.2314	0.2951			1.09455	0.528435			1.27959	0.550842			1.02187	0.639431
	0.2292	0.1491				0.513753				0.522445				0.67691
	0.322	0.1963				0.608869				1.05173				0.779839
	0.1924	0.2171
	0.2254	0.159		Panel G Raw data : Free Fatty Acids (nmol / mL serum)
	0.3044	0.232
	0.2759	0.2012		Mouse n°	Genotype	C12:0	C14:0	C16:1 n-9	C16:1 n-7	C16:0	C18:1 n-9	C18:1 n-7	C18:0	C18:2 n-6	C18:3 n-3	C20:1 n-9	C20:3 n-6	C20:3 n-9	C20:4 n-6	C20:5 n-3	C22:6 n-3
	0.220066	0.1705		1	M, Cre -	21.3704	12.3762	5.02519	43.8035	167.397	87.666	24.2751	44.0138	48.6513	3.07537	3.09917	1.64794	1.34892	5.18753	1.25755	4.65737
	0.291649	0.189449		2	M, Cre +	27.5144	10.2525	6.22564	48.998	161.702	118.387	31.8822	48.9941	62.0054	3.6539	3.9006	2.02802	1.27998	5.88137	1.31648	7.42357
	0.237746	0.179531		3	M, Cre +	22.894	8.7939	5.88916	41.0769	159.702	93.6342	25.1734	40.6398	55.6914	3.38866	3.47714	1.96025	1.41028	6.25723	1.51005	6.08639
	0.234296	0.178238		4	M, Cre +	27.7455	10.2191	5.55324	44.176	155.558	112.028	28.015	41.0695	63.3548	4.23502	2.98767	1.48229	1.15743	4.93827	1.24366	5.33859
	0.246802	0.38738		5	M, Cre -	22.3633	27.9344	4.14548	127.208	234.528	153.42	33.4942	52.9325	61.8612	4.56061	4.17315	1.74633	1.13148	5.18082	1.26096	5.79509
		0.202817		6	M, Cre +	24.5449	7.93757	5.32045	44.955	147.805	97.0913	23.5213	43.3584	63.4323	3.77312	3.83067	2.16569	1.20369	7.43353	1.36719	6.52554
		0.187293		11	F, Cre -	24.0953	26.2537	7.59825	83.3188	257.532	211.87	26.5631	71.4025	108.778	6.53601	3.52056	2.62949	1.73273	9.81747	1.61174	13.0819
				14	F, Cre +	26.3169	6.68496	2.62822	25.8358	119.117	80.0942	13.502	47.6115	47.5452	2.50539	1.77725	1.48486	0.786188	7.1477	1.05401	7.63909
				15	M, Cre -	53.3072	36.3359	13.3777	118.65	615.894	394.234	86.8978	141.935	301.965	12.044	11.4194	8.50421	4.5721	25.2829	3.14278	29.7527
				16	M, Cre +	45.155	20.4559	20.6613	140.72	728.861	461.302	130.872	156.26	302.569	9.02316	12.7901	12.7596	3.97621	24.2911	4.69031	39.5037
				17	F, Cre -	44.4527	29.8797	17.4374	85.9764	586.33	431.432	96.7993	151.616	273.259	8.24843	7.76823	12.7973	7.21289	31.4356	3.70408	49.1612
				18	F, Cre +	40.3828	19.0871	7.33119	73.6663	360.992	233.789	58.4288	100.75	208.688	7.26892	5.53101	5.8838	3.57626	22.8049	3.24852	29.2517
				21	M, Cre +	52.7152	19.6326	6.55052	41.9349	380.614	268.027	51.7176	113.621	236.818	6.86646	5.64863	9.6135	4.87667	27.5171	3.03622	34.7382
				22	M, Cre -	46.3398	41.7288	10.42	166.74	677.493	379.106	77.0452	134.571	271.013	11.6879	8.44895	8.0599	4.47181	23.8429	2.82163	24.049
				23	M, Cre -	52.0187	40.665	17.5212	166.828	884.153	683.661	124.161	202.719	376.634	10.9732	9.90184	24.1672	8.77437	66.6639	8.72121	85.187
				24	M, Cre +	47.3308	22.6209	24.801	100.548	726.709	601.151	142.505	188.178	319.719	8.37422	9.56272	22.5722	11.7189	61.8422	8.64168	77.439

## Sheet: Figure S2
	Panel D									Panel E
	Left Panel : CD206 high Macrophages (% among CD45+ cells)				Right Panel : CD226 high Macrophages (% among CD45+ cells)					Left Panel : EAT Monocytes				Right Panel : EAT Macrophages
		AdipoΔ/Δ BAT	AdipoΔ/Δ EAT			AdipoΔ/Δ BAT	AdipoΔ/Δ EAT				Ctrl	AdipoΔ/Δ			Ctrl	AdipoΔ/Δ
		11.1	7.01			38.8	3.06				18741	45856			78827	137929
		15.4	19.2			19.1	1.47				17956	17718			88047	194400
		10	10.9			15.7	2.86				1076.6	69639			81121	542685
		23.8	23.8			47.9	3.37				58728	59479			345870	469044
		35.1	18.3			20.1	5.15				50667	41919			317693	177667
		40.6	21.8			23.6	4.85				26007	121177			79446	1000000
		38.3	34.4			31.2	3.56				31863	153026			596270	1000000
		55.4	31.8			22.6	5.28				66303	46154			546029	592250
		50.2	34.6			24.2	3.51
		38.5	33.4			22.8	9.51
		50.9	29.2			15.4	5.64
	Panel F									Panel G
	Left Panel : BAT Monocytes (x10^3)				Right Panel : BAT Macrophages (x10^3)					MHCII MFI on EAT Monocytes
		Ctrl	BATΔ/Δ			Ctrl	BATΔ/Δ			Ctrl	AdipoΔ/Δ
		0.67	2.964			0.76	3.338			83.4441	101.788
		0.106	1.846			0.964	4.174			83.3418	68.5233
		0.096	3.374			0.262	3.192			133.214	81.9111
		0.04	1.862			0.168	1.758			77.3911	133.674
		0.056				0.112				80.5178	136.382
		1.044				0.238				175.096	57.3762
										66.9953	87.5081
	Panel H									105.12	52.3774
	Left Panel : CD206 MFI on EAT Macrophages				Right Panel : CD301 MFI on EAT Macrophages					105.546	82.4496
		Ctrl	AdipoΔ/Δ			Ctrl	AdipoΔ/Δ			105.333	124.104
		61.7083	205.797			59.987	145.426			84.0017	146.374
		181.074	77.8487			194.397	76.4264				100.427
		57.2177	94.0556			45.6165	79.9889				170.264
		71.9775	35.8992			62.3443	46.5952
		83.2263	63.1313			58.1269	77.2103
		179.266	69.1783			226.242	51.2745
		65.5306	87.6358			53.2865	94.3076
		75.8311	65.4383			67.6954	48.9188
		87.0212	97.6784			83.9068	100.308
		109.703	74.0095			104.674	67.2044
		127.445	62.1504			143.724	42.6598
			85.9063				91.8748
			125.312				127.806

## Sheet: Figure S3
	Panel C													Panel D
	Left Panel : Neutrophils (10^5/mL)				Middle Panel : T Cells (10^5/mL)				Right Panel : B Cells (10^5/mL)					Left Panel : BM LSK (x10^5)				Right Panel : BM Monocytes (x10^6)
		Ctrl	AdipoΔ/Δ			Ctrl	AdipoΔ/Δ			Ctrl	AdipoΔ/Δ				Ctrl	AdipoΔ/Δ			Ctrl	AdipoΔ/Δ
		9.086	2.823			6.787	8.165			1.8314	2.3743				1.67	0.6			2.4907	1.718
		13.67	0.214			5.37	0.544			2.2145	0.0726				1.07	0.397			1.796	1.1353
		0.495	0.873			1.269	1.888			0.1724	0.227				0.583	0.276			1.5308	0.895
		0.218	0.19			1.954	0.831			0.2293	0.0904				0.546	0.509			1.5601	1.3109
		0.188	0.227			0.641	0.732			0.0686	0.0578				0.226	0.446			0.6295	1.2432
		3.219	0.251			6.02	0.876			0.6152	0.0777				0.737	0.296			1.4569	0.5548
		1.559	3.224			3.093	14.87			0.3644	1.3334				0.588	0.901			1.687	2.6109
		1.501	9.224			5.667	12.262			0.5895	0.9666				0.331	0.58			1.4975	1.2526
		1.89	2.619			7.796	15.106			1.0454	1.9218				0.457	0.635			1.7048	1.9049
		3.234	0.959			11.374	9.69			2.0307	0.845					0.398			2.2322	1.6207
		2.389	2.07			9.206	10.434			1.4916	1.5758								1.8579	2.1424
		4.535	3.172			8.581	13.534			1.4379	1.946								3.4584	1.2989
						15.275	8.929			1.5849	1.0872								1.3548	1.4008
							7.963				1.3964									1.1662
	Panel E									Panel F
	Left Panel : Monocyte proliferation (%)				Right Panel : Monocyte survival (%)					Monocyte export (%)
		Ctrl Day	AdipoΔ/Δ Day			Ctrl Day	AdipoΔ/Δ Day			Ctrl	AdipoΔ/Δ
		17.8	13			87.9	87.5			86.5	95
		17.2	19			88.9	87			90.1	90.3
		9.95	14.1			89.9	88.9			72.4	83.8
		11.1	11.2			88	87.3			91.3	91.7
		17.4	15.3			88.8	87.1			88.4	95.1
		17.8	19.7				87.9				93.3
		13.3	18.2				88.5				87.9
		15.7	19.7

## Sheet: Figure S4
	Panel A									Panel B
	Left Panel : Blood monocytes (x10^5/mL)				Right Panel : Spleen monocytes (x10^5)					Left Panel : EAT weight (mg)				Right Panel : Adipocyte diameter (um)
		AdipoΔ/Δ + Vehicle	AdipoΔ/Δ + MC-21			AdipoΔ/Δ + Vehicle	AdipoΔ/Δ + MC-21			Ctrl + Vehicle	Ctrl + MC-21	AdipoΔ/Δ + Vehicle	AdipoΔ/Δ + MC-21	Ctrl + Vehicle	Ctrl + MC-21	AdipoΔ/Δ + Vehicle	AdipoΔ/Δ + MC-21
		0.083077	0.000805			8.65623	0.270422			132	330	422	230	34.6792	35.6918	50.7188	35.4712
		0.043674	0.007085			13.4694	0.309896			284	225	143	350	37.4188	49.0784	40.7492	42.6864
		0.071184	0.005609			10.5549	0.980639			250	306	220	287	40.3392	41.8294	42.5022	46.1402
		0.196692	0.007605			10.5771	0.535116			256	180	270	170	41.791	33.2532	44.6132	39.163
		0.013569	0.060403			5.97959	0.635753			142	88	170	310	40.962	39.951	41.3866	35.66
		0.404121	0.05445			5.00355	0.258522			120		96	150
		0.234835	0.039038			5.85659	0.380281					157	295
		1.44518	0.262062			6.45005	0.145574					120	132
		0.349074	0.097437			5.45618	1.31668					210	143
		3.05292	0.27			5.33884	0.24199					190	220
		1.3514	0.081			3.26554	0.914207					142	174
		1.5609	0.0522			7.74614	0.630552					348	460
		1.572	0.01562			9.67907	0.995904					300	408
		0.4794				3.93076	0.683196					359	164
		7.45				4.38896	0.879962					300	250
		0.8225				4.42826						119
		3.57				7.45812						192
		0.1764				4.65003						188
	Panel C			Panel D
	BAT CLS/field			Left Panel : NEFA (mmol/L)				Middle Panel : TG (mmol/L)				Right Panel : Glycerol (g/L)
	AdipoΔ/Δ + Vehicle	AdipoΔ/Δ + MC-21			AdipoΔ/Δ + Vehicle	AdipoΔ/Δ + MC-21			AdipoΔ/Δ + Vehicle	AdipoΔ/Δ + MC-21			AdipoΔ/Δ + Vehicle	AdipoΔ/Δ + MC-21
	0.834472	3.23971			0.393089	0.323974			1.57512	0.997393			0.861742	0.558712
	2.79794	10.2591			0.319654	0.440605			1.28081	1.45521			0.823864	0.861742
	0.638126	10.21			0.362851	0.293737			1.1827	0.866588			0.823864	0.653409
	1.37442	0.883559			0.470842	0.315335			1.33531	1.2263			0.880682	0.653409
	0.883559	3.16667			0.388769	0.259179			1.2372	0.899289			0.975379	0.61553
	6	4			0.609572	0.688665			1.64658	2.7588			1.46352	1.59227
	3	5			0.605038	0.56272			2.47054	1.43457			0.875536	1.11159
	2.5	5.66667			0.627708	0.393955			1.42989	1.14565			0.428112	0.422747
	2.2	1.16667			0.821159	0.239798			2.24917	1.57837			0.29721	1.23927
	2				0.892794	0.475567			2.15688	1.4319			0.791845	0.222103
					0.90744	0.888694			1.5715	1.6361			0.689285	0.647068
					0.979496	0.994728			1.54031	1.66171			0.680074	0.783697
					1.03046	0.97891			1.72408	1.76418			0.655511	0.706171
					0.723492	0.870533			1.65169	1.92233			0.685447	0.648603
					0.751611	0.934974			1.61048	1.78311			0.650138	0.64323
					0.742238				1.37659				0.610224
					0.797305				1.4579				0.666257
									1.51358				0.632484

[truncated: 1 more sheets: Figure S5]
